# Supplementary material for: Identification of male-specific amh duplication, sexually differentially expressed genes and microRNAs at early embryonic development of Nile tilapia (Oreochromis niloticus)
Source: BMC Genomics. 2014 Sep 9;15(1):774. doi: 10.1186/1471-2164-15-774 (PMC4176596; doi:10.1186/1471-2164-15-774)
Supplement: Supplementary file 1 — Additional file 1: Table S1: Annotations of 59 differentially expressed probes. (XLS 45 KB) [file 12864_2014_6466_MOESM1_ESM.xls]

## Sheet: Annotations
Additional file 1: Table S1: Characterization and description of 59 differentially expressed genes in the microarray experiment at false discovery rate of p<0.05.
Array probe	Microarray probe name deposited in NCBI’s Gene Expression Omnibus accession No. GSE50974
Probe sequence	Microarray probe sequence deposited in NCBI’s Gene Expression Omnibus accession No. GSE50974
Ensembl ID	The informative digits of ENSEMBL gene ID obtained following a probe sequence BLAT search
NCBI accession No.	NCBI gene ID obtained following a probe sequence BLAST search
Tilapia LOC no.	Tilapia protein no. obtained from NCBI Gene database
Gene symbol	Gene symbol used in current work, based on NCBI, ENSEMBL or tilapia LOC no.
Linkage group	Probe location on tilapia linkage group (LG) obtained following probe sequence BLAST search (http://cichlid.umd.edu/blast/blast.html)
Physical location	Probe location on tilapia genome obtained following probe sequence BLAST search (http://cichlid.umd.edu/blast/blast.html)
Description	Gene full name
Human protein	Obtained by BLAST against human proteins using the amino-acid sequence of the NCBI accession
Human protein symbol	Human protein symbol
FC	Fold change of female to male expression Least Squares (LS) means
P value	Nominal significance value of female to male expression LS means
FDR	False discovery rate as a function of nominal significance values
Relevance to SD	Description and references (in the manuscript [] and in the bottom of this Table S1-S2)
Relevance to apoptosis / immune response/ TGF-β	Description and references (in the manuscript [] and in the bottom of this Table S3-S20)
Notes	Additional information
N	Gene annotation was based on location of nearest gene (Ensembl probe sequence by BLAT search)
Array probe	Probe sequence	Ensembl ID ENSONIG000000…	NCBI accession No.	Tilapia LOC no.	Gene symbol	Physical location	Description	Human protein	Human protein symbol	FC	P value	FDR	Relevance to SD		Relevance to apoptosis / immune response/ TGF-β		Notes
													Description	References	Description	References
CUST_12128_PI426896222	AATGATAAAATAGTTTGTGTCCAAGAGAGGTGAAGCGAAACAGCTTTACAAATCACCCAG	18017	XM_003448079	LOC100707727	tspan8	scaffold00063:3114403..3114344	Tetraspanin-8-like	NP_004607	TSPAN8	0.23544	4.4409e-16	0	Regulated in testis	[62]		S4
CUST_2384_PI426896222	CTGTACATTTTTGGATGGATCTGCTTAAGTTCTGCGATGTATTTTGGTACATTGTACAAT					scaffold00007:8806956..8807015				0.34682	3.418e-06	0.004923
CUST_23748_PI426896222	TTCTGCGTCTCGTCTGAAGTACGGGAGTCAATTAAAGTAACAAAAAGAATTTGGGTCTAA					scaffold00300:674228..674287				0.426791	5.317e-06	0.006758
CUST_25918_PI426896222	TGTTCAGTTCTAAAAGTGGACCATATCCACTCTGTGTGCTGATCAGGGCATTGTCCTGAA					scaffold00924:8355..8414				0.471762	1.9125e-05	0.017583
CUST_39280_PI426896222	CCCGTAGTCTTTTACAATACAATGATCAAGCCATTACGTTTATCTTTTGGTACACAATTG									0.487036	2.477e-06	0.003964
CUST_42507_PI426896222	TGGAGGAGGTACGACTGTGTGTTTCAGATCTCTGGTGTGAGCAAGGACTTCATCATTAAA	8406	XM_005464738	LOC100712435	fcgrt	scaffold00462:96669..96728	Fc fragment of IgG, receptor, transporter, alpha	NP_001522	MR1	0.497435	6.5e-08	0.000186			Encodes for receptor that binds the Fc region of monomeric immunoglobulin G that is involved in macrophage/fibroblast-mediated apoptosis	S5
CUST_86_PI426901304	GTGTGATTCCATATCAACCAGCCCTAAATACTGTGGAAATCCTATAGTGTTGCATAATAA	4781	DQ257619	LOC100707206	amh	scaffold00102:1692326..1692385	Anti-mullerian hormone	NP_000470	AMH	0.498571	6e-09	2.4e-05	TGF-β signaling	[7,21]	Key player in cell proliferation, differentiation and apoptosis	[71]
CUST_41041_PI426896222	TAGTCACAGTTCTTGGAGTTCAGAGCACAGGAAAGTCCACTCTCCTTAACACCATGTTTG	20797	XM_005466025 & XM_005462477	LOC102082816 & LOC100709289	urgcp & gvinp1	scaffold01025:18534..18593	Up-regulator of cell proliferation-like	Q7Z2Y8 & NP_001071132.1		0.519001	1.9413e-05	0.017475
CUST_24002_PI426896222	TGCGTTAAAGCAGGAAACGTGTTACTATTAGTTAGAAAGCGGGGTTTAAGGCCTCGTCTC					scaffold00316:534577..534518				0.555739	4.3909e-05	0.033881
CUST_38100_PI426896222	TCCCTATGGACCCCACTTTTCTCTCTTGTTTAAACACTCAAAGTTCAAACCTTCATAGAA	9031			ctnnd2b	scaffold00200:244221..244175	Catenin (cadherin-associated protein), delta 2b	NP_001323	CTNND2	0.594843	9.013e-06	0.010525	Male-Biased Genes in Catfish as Reveale d by RNA-Seq Analys is of the Testis Transcriptome	S1
CUST_25051_PI426896222	AAGTATGTGAACTATGGGAGGAGCTCTCTGATGAAAACAGGTAAAATCTATGACCAGAAT	12502 or 08413	AF202719		g3s7a7	scaffold00724:78495..78436	Isolate IVd-568 MHC class IA antigen, intron 3 and partial sequence	NP_002107	HLA-A	0.605261	1.1062e-05	0.011659			MHC CLASS I Family (ENSFM00500000269621)	S6	Ortolog of FCGRT
CUST_21001_PI426896222	CAGCAAGAATTCCAAGGCTTCTCATTTGTTAACCCTGAGTACTCTTACACAGATCACTGA	3316	XM_005460744	LOC100703205	prkcb	scaffold00194:1166937..1166996	Protein kinase C beta type-like	NP_002729	PRKCB	0.611223	5.2e-08	0.000161		[65]	SMAD-dependent TGF-β signaling is modulated by PRKCB
CUST_41366_PI426896222	TGTAAGAGGTCATGTCTTAAGCCAAACACAGTTGACCAACTAGTCTTCCTTGCACTCAAC	12573, 07813, 05031	XM_005475764	LOC102082186	zbed3	scaffold00139:839564..839623	Zink-finger BED Domain-containing 3	NP_004720	ZBED1	0.61564	9.0572e-12	0	Wnt/β-Catenine Signaling	S2,[63]
CUST_41052_PI426896222	AAAGAAAGAGGAGAACAAGAGCTTCACTGATGTGATGGAGTACAGTCCAGACACTGGGAA	276	XM_005466392	LOC102077119	urgcp	scaffold01167:11226..11167	Up-regulator of cell proliferation-like	NP_001071132	URGCP	0.619966	2.604e-06	0.004018
CUST_21060_PI426896222	ATGAATTTGTCCAACCAAAGGAGCTGATGGAGGCAAGCAGTTCTGAAGGATCTGTTGATG	01911N	XM_003456007	LOC100711688	cyp4f3	scaffold00195:1229230..1229171	Leukotriene-B(4) omega-hydroxylase 2-like	NP_000887	CYP4F3	0.628694	5e-09	2.3e-05	Male mating	[64]
CUST_14085_PI426896222	TCCACGTCGCCGTTGTCGGTCTTTCTAGTGTTCCAAGAGTAGTTTTTCTCTCTCTTTTTT	13440	XM_003449942	LOC100693709	wasp1	scaffold00083:1853642..1853701	Wiskott-Aldrich syndrome protein family member 1-like	XP_005267265	WASF1	0.634121	3.2583e-10	2e-06	Sex-linked disorders	S3		S7
CUST_22935_PI426896222	AGACTCTGCACAGAATTCAACAAATGGGAGTGGGAATTCAAAAAACAAATGTACACCTGG	19899	XM_005462508	LOC102081652	urgcp	scaffold00256:95316..95257	Up-regulator of cell proliferation-like			0.640185	7.569e-06	0.009085
CUST_27670_PI426896222	TACTACTTCTTCATCTGAAAGGGCTTTCAGTGCGAGTGGGAACATCGTCACATGTAAGAG	12573	XM_005475764	LOC102082186	zbed3	scaffold00139:839512..839571	Zinc finger BED domain-containing 3			0.653405	1.7849e-05	0.017139		S2,[63]
CUST_25225_PI426896222	GATCACACAAACTTCAACATTCAGCATCACAGTACTGAAGTGGACTCTATTAACCACACA	4507	XM_005465472	LOC100698188	cdh1	scaffold00499:187770..187829	Cadherin-1-like	NP_004351	CDH1	0.673355	1.8734e-05	0.017597
CUST_39928_PI426896222	TTTGTGTGGACAGTTTTTTAAATACATGCCATCTCTGTGATCCGTCAAAAACATTGTGTT	20219	XM_005466007	LOC100697657	gpr144	scaffold00170:949845..949904	G protein-coupled receptor 144	NP_001017373	SAMD3	0.750456	2.8166e-05	0.023405			Humal Orthologue SMAD3 in part of TGF-β pathway	[69]
CUST_16862_PI426896222	CTTACCCCTGACTCTGATGTGCTGATGTACAACGACACAGTCATCACTGCAGACCTGTAA	8814	XM_003452343	LOC100691473	ror1	scaffold00116:337666..337607	Tyrosine-protein kinase transmembrane receptor ROR1-like	NP_005003	ROR1	0.764792	9.106e-06	0.010355				S8
CUST_28545_PI426896222	AACCTTCGAAGCGAGCTTCTTTGAACTCGTCCGTCATTTGGGAATAAAGCTGTTCGTCTT	6564	XM_003455332	LOC100703378	fam131c	scaffold00176:299845..299898	Protein FAM131C-like	NP_872429	FAM131C	1.18364	6.4835e-05	0.0483
CUST_25149_PI426896222	CAGGAAAATTCTGCGTAACTGAGGGCATGAAATATCTGAGGATGAGAGGGCATGAAGACA					scaffold00478:226665..226696				1.20706	2.146e-06	0.003566
CUST_6724_PI426896222	AAGATGCTGAGAAAAGCCAGAACTCTCCAACTAAAGAAGAGCAGACTCAAGCTGAGGGAA		XM_003443600	LOC100692611	pkia	scaffold00025:4817872..4817931	cAMP-dependent protein kinase inhibitor alpha-like	NP_006814	PKIA	1.22944	5.3925e-05	0.04088
CUST_28144_PI426896222	AAGGAGAAATCTTTTAGAACCCCAGAAGCAGTCTCAGCTTACCTGGATAACGTGCCTCAA					scaffold00160:1387880..1387939				1.26587	1.2226e-05	0.012286
CUST_10109_PI426896222	CAAGCCCTCTCCATCACTCAGCATTAACTGCAGTGTGGTTACGTAAGCAAACTGCTAATT	6534	XM_003446414	LOC100706747	eci1	scaffold00047:3739776..3739835	Enoyl-CoA delta isomerase 1, mitochondrial-like (LOC100706747)	NP_001910	ECI1	1.30654	2.4161e-05	0.02088
CUST_5193_PI426896222	TGTACAATGCCAGGCTCAGTTCAGTTTCAAGAATGTGCTGTCACTGACAGAGAAGGTATC	980	XM_005468875	LOC100699105	itgb3a	scaffold00017:1841731..1841672	Integrin beta-3-like	NP_000203	ITGB3	1.35421	9.316e-06	0.010321			TGF-β	S9
CUST_13137_PI426896222	GTTAAAGGTGCAGTGTCAATCTTGCCAAAGATGGGCACATTTTGCATGTGCGAAATATAA	1216	XM_005462079	LOC102083022	timm50	scaffold00071:1040583..1040637	Translocase Of Inner Mitochondrial Membrane 50 Homolog	NP_001254524	SENP1	1.37903	1.9e-08	6.3e-05			Humal Orthologue SENP1	S10
CUST_555_PI426896222	AGGTTGAAACTTTACGCTGAGACCCCAACTTAAAAGTGTCATAGCAGTAATCATTCAAAA	10126	XM_005476196	LOC102077712	fndc7	scaffold00002:8770036..8770095	Fibronectin type III domain-containing protein 7-like	NP_001138409	FNDC7	1.3936	2.819e-06	0.0042
CUST_7071_PI426896222	ACTGACAATTCCCCTACAGTACACCTGTTTGGGTTTCAACGACTTTAAAGGACAATTCAG					scaffold01827:4533..4474				1.43973	2.0648e-05	0.018208
CUST_24290_PI426896222	ACTGACAATTCCCCTACAGTACACCTGTTTGGGTTTCAACGACTTTAAAGGACAATTCAG		XR_266011	LOC102078532	loc102078532	scaffold01827:4533..4474	Uncharacterized LOC102078532 misc_RNA			1.4554	2.9468e-05	0.024025
CUST_35393_PI426896222	TTCCATTTAGCGAAAAAACAAACAAACAAAAAGGGTGGGACTCGGTGGGAGGAGAGGGTT	2303	XM_003444133	LOC100698476	nkain1	scaffold00029:1201270..1201211	Na+/K+ transporting ATPase interacting 1	NP_078798	NKAIN1	1.48345	4.1009e-05	0.032218
CUST_40351_PI426896222	CAAAGATGTAAGTGTGATCGCTTCAAACTGAAGTCTTTCAAACTCACACGTAAAATCTTC					scaffold00007:2939972..2940031				1.49042	7.68e-07	0.001442
CUST_6825_PI426896222	ATGTCAATTGCATCCAGTTTGGTGGGTGAGGATGCCAAGACCAAGTTTCTAAGTAAGATG	14484	XM_003443593	LOC100690454	kiaa1468	scaffold00025:3883790..3883731	LisH domain and HEAT repeat-containing protein KIAA1468 homolog	XP_005266787	KIAA1468	1.4918	7.9e-08	0.000214
CUST_7935_PI426896222	ATTCACCGAAGATGCATTGTATCTGGCATCATACGAGAGCGAAGGTCCTGAGAACAACAT	14048	XM_003444539	LOC100696614	rasgef1b	scaffold00032:3050205..3050159	Ras-GEF domain-containing family member 1B-A-like	XP_005262833	RASGEF1B	1.49705	6e-09	2.6e-05			Human p27 via the Ral-GEF pathway and disrupts TGF-β-mediated Smad nuclear translocation	S11,S12
CUST_452_PI426896222	TTTCTAACAGGTAATCTTCTAACCCTTTCCAATTCTACCAAATAAAGCGTCTGTGCTTTG	9474	XM_003438088	LOC100693488	higd1a	scaffold00002:2945681..2945622	HIG1 domain family member 1A-like	NP_001093138	HIGD1A	1.49811	6.42e-07	0.001322				S13
CUST_5723_PI426896222	CTCTTCAGGGTCTCCCAGGAGTTTTAAAAGCATTGATTTCATTAATCTGAAAAAAGCATA	9725	XM_003442602	LOC100710565	sult3	scaffold00019:5092791..5092732	Amine sulfotransferase-like	NP_004596	SULT2B1	1.51545	4.85e-07	0.001049
CUST_30073_PI426896222	TACAAACAAATGCCGGAGCCCAAATACACTCTCAGAAAGAAGCTCGTCCTCAAATTTGTA	15679	XM_003457459	LOC100702139	casp8	scaffold00248:902255..902196	Caspase-8-like	NP_001073593	CASP8	1.5584	1.204e-06	0.002168			Conserved function of caspase-8 in apoptosis during bony fish evolution	S14
CUST_23873_PI426896222	AAGAACGGACAGAAGGTCACAGAAGGATCCAGCACCAACACAGATATTTTTGTTCTTTGA	18452	XM_005463621	LOC100693481	orni-dba	scaffold00710:90168..90206	SLA class II histocompatibility antigen, DQ haplotype D alpha chain	XP_003120317		1.56187	7.66e-07	0.001504			MHC CLASS II Alpha (ENSFM00350000105424)	S15
CUST_20878_PI426896222	ATTGAATCCATTGAGAAGGCAGTGGAGGACAAGATTGAGTGGTTGGAGTCCCACCAAAAT	12430	XM_003455831	LOC100705893	hspa5	scaffold00190:843030..843089	78 kDa glucose-regulated protein-like	NP_005338	HSPA5	1.59732	1.1191e-05	0.011514			A master regulator of the anti-apoptotic unfolded protein response signalling network	S16
CUST_5096_PI426896222	CCTGGCATATGTTAATTTTGCTCTGGTTGTGTACACGTTCTGTATACTGTTTCTCAATAA					scaffold00017:5645..5704				1.6168	4e-06	0.005401
CUST_31928_PI426896222	TCGAACTGGTTAACCTAAAACGTCTGAACCTGTCCAGGAATCCAATCCTCTGCATCTGTT	19699	XM_005448344	LOC100698718	chadl/ socs7	scaffold00004:4928208..4928267	Chondroadherin-like / Suppressor of cytokine signaling 7	NP_612490	CHADL	1.66631	2e-09	1.1e-05		[69]	Suppressors of cytokine signaling (SOCS) in T cell differentiation, maturation, and function	S17
CUST_9238_PI426896222	CCTTTTGTAAATGAAACTCGTACTGTTGTAATGTTTCGTCTTTGGATGCCAAGCTGTGTA	03083N	XM_003445709	LOC100695831	atp5g3	scaffold00041:1237378..1237437	ATP synthase lipid-binding protein, mitochondrial-like transcript variant X1	NP_001177258	ATP5G3	1.66787	3.5895e-05	0.028723
CUST_13493_PI426896222	AGCTGTGACAACTGTGTAGAGCTTGACATAATGTCCATAGCGGGCATGGTCATAGGAAAT	16686	XM_005454329	LOC102080392	cd3d	scaffold00075:1053869..1053927	T-cell surface glycoprotein CD3 epsilon chain-like	NP_000723	CD3D	1.67972	3.488e-06	0.004862				S18
CUST_3491_PI426896222	GTGGGGAAAGACGAATAAAACTATGGTGCATTTTGTTACAACTGTTTCACATTTATGGAA	551	XM_003440733	LOC100703324	loc100703324	scaffold00011:980205..980264	Hypothetical protein LOC100703324			1.68982	6.6695e-05	0.04885
CUST_35899_PI426896222	CATCCGATTCACATCATCTCTTTGTTTGAAGCAGTTTCATAGGATTACAAGAGGTGTAAA	6329	XM_005461525	LOC100707490	loc100707490	scaffold00222:584754..584808	Hypothetical protein LOC100707490	NP_060239	G2E3	1.69211	2.4892e-05	0.02109
CUST_800_PI426896222	TTAGAATGGCTTTTGTAGAGTCGCTGTGCTCATGAGCATGATCAGTTCATTTGCAGCAAA	10523	XM_003437773	LOC100697473	mrpl34	scaffold00002:11102185..11102126	Hypothetical protein LOC100697473	NP_076426	MRPL34	1.70908	2.13e-07	0.000512
CUST_30605_PI426896222	ATAAAGAGAAGAAGAACGGCAACCACTTGCTCCAGCTGTGGAAAGAGTGTCTGCAAAGAT					scaffold00284:618982..618923				1.81142	1.1056e-05	0.011943
CUST_8023_PI426896222	CATGAGGTCATCTGGTGGAGCATAATGATGCTAATGATGCTTTTATATTTGTTTTGGTAA		XM_005467716	LOC100692887	selh	scaffold00033:2511237..2511296	Selenoprotein H-like	NP_734467	C11orf31	1.87035	3.97e-07	0.000902			SelH protects neurons against UVB-induced damage by inhibiting apoptotic cell death pathways	S19
CUST_23235_PI426896222	ACTTACTCACAGAACAACAGCTCCAAATAAAGACTTTTCTTCAACTGACTCTGTTATGTA	20048N	XM_003458001	LOC100697999	psmb8	scaffold00276:666685..666744	Proteasome subunit beta type-8-like	NP_004150	PSMB8	1.87682	1.765e-06	0.003051			The immunoproteasome, PSBB8, appears to be a key link between inflammatory factors and the control of vascular cell apoptosis	S20
CUST_13679_PI426896222	GCCTCATTTTTTAATCTTTGTGCTAAGCTAGGCAACAGTATTTGAGAGCTAGCTGTTTAT	19128	XM_003449410	LOC100707903	ankrd22	scaffold00077:2394084..2394025	Ankyrin repeat domain-containing protein 22-like	NP_653191	ANKRD22	1.95202	4.817e-06	0.006308
CUST_24221_PI426896222	TTACAGTGTGTGAAGTTTGAAGTTTGGAAATGTCTGATAAGGGAAGAGGAGGACCAAGTG	07160N	XR_267867	LOC100690239	loc100690239	scaffold00331:3426..3474	Hypothetical protein LOC100690239, partial mRNA			2.07553	7.101e-06	0.008766
CUST_5738_PI426896222	TTGAGTGGTACATAACAGGAAACATTTCATCGTCATCCTGGTTTGACCACGTCAGGGAGT	9725	XM_003442602	LOC100710565	sult3st1	scaffold00019:5134505..5134470	Amine sulfotransferase-like, transcript variant X1	NP_004596	SULT2B1	2.19267	1.5239e-05	0.014965
CUST_25471_PI426896222	ACTCTTCACTGTCAGTGTTTCAAGGCATGTCAAGGCATCAAATAAAAACAGAAAAACATC	11729	XM_003459954	LOC100695718	rtn4ip1	scaffold00572:56304..56363	Reticulon-4-interacting protein 1 homolog, mitochondrial-like	NP_116119	RTN4IP1	2.48058	0	0		[67]	Can modulate anti-apoptotic activity
CUST_1524_PI426896222	GGAACAGTTTTGTGTATTAAGGACTGTTAGTTTGGAAAGTTGGATCTGTAAAATGGTCCC	16642	XM_005448435	LOC100710376	zp3	scaffold00005:1689114..1689173	Zona pellucida sperm-binding protein 3 receptor-like	NP_000706	C4BPA	2.61886	3e-09	1.5e-05		[70]	Humal Orthologue C4BPA	S21
CUST_2144_PI426896222	ATCATCAAGGAAATAGAAATATTCCCAGTGGTGAGGGATGACGCTCCAATAGAGAAGAAG	6350	XM_003439269	LOC100696589	impa1	scaffold00006:4985942..4985883	Inositol monophosphatase 1-like	NP_005527	IMPA1	2.77966	9.3481e-14	0	Asthenozoospermic patients and essential for embryonic development	[68]
CUST_9317_PI426896222	GGCCACCTACAATAAGCTCTTCTTTAGGTTGGCTTTTGGACATTTTGAATTAAATGGATC	3386	XM_005466820	LOC102079786	gpa33	scaffold00041:4331873..4331814	Glycoprotein A33 (transmembrane) / Cell surface A33 antigen	NP_005805	GPA33	3.39354	6e-09	2.3e-05			Member of the immunoglobulin superfamily,	S22
CUST_1135_PI426896222	CGTGTCTGTTAGCTGGAACGCATCAAAATGAAAGTGAATCCGTGAAATGTTGAATTGTCG	1577	XM_005473633	LOC100534432	cr/20β-hsd	scaffold00003:11254185..11254126	Carbonyl reductase-like 20beta-hydroxysteroid dehydrogenase	NP_001748	NADPH	3.53135	0	0	Oocyte maturation	[66]
CUST_26098_PI426896222	AAGGATTCGGCTCATGAAGAACTTGACCAGAAGAATTCGGCTCATGAATAATATCACTTG					scaffold01503:4007..4066				4.18916	1.65e-07	0.000418
S1. Sun F, Liu S, Gao X, Jiang Y, Perera D, et al. (2013) Male-Biased Genes in Catfish as Revealed by RNA-Seq Analysis of the Testis Transcriptome. Plos One 8: e68452.
S2. Chen Y, Webster TJ (2009) Increased osteoblast functions in the presence of BMP-7 short peptides for nanostructured biomaterial applications. Journal of Biomedical Materials Research Part A 91A: 296-304.
S3. Ochs HD, Thrasher AJ: The Wiskott-Aldrich syndrome. Journal of Allergy and Clinical Immunology 2006, 117:725-738.
S4. Yue S, Mu W, Zöller M (2013) Tspan8 and CD151 promote metastasis by distinct mechanisms. European Journal of Cancer.
S5. Attisano L, Labbé E (2004) TGFβ and Wnt pathway cross-talk. Cancer and Metastasis Reviews 23: 53-61.
S6. Schaible UE, Winau F, Sieling PA, Fischer K, Collins HL, et al. (2003) Apoptosis facilitates antigen presentation to T lymphocytes through MHC-I and CD1 in tuberculosis. Nature medicine 9: 1039-1046.
S7. Sato R, Iiizumi S, Kim E-S, Honda F, Lee S-K, et al. (2012) Impaired cell adhesion, apoptosis, and signaling in WASP gene-disrupted Nalm-6 pre-B cells and recovery of cell adhesion using a transducible form of WASp. International journal of hematology 95: 299-310.
S8. Daneshmanesh A, Hojjat-Farsangi M, Khan A, Jeddi-Tehrani M, Akhondi M, et al. (2012) Monoclonal antibodies against ROR1 induce apoptosis of chronic lymphocytic leukemia (CLL) cells. Leukemia 26: 1348-1355.
S9. Heino J, Ignotz RA, Hemler ME, Crouse C, Massague J (1989) Regulation of cell adhesion receptors by transforming growth factor-beta. Concomitant regulation of integrins that share a common beta 1 subunit. Journal of Biological Chemistry 264: 380-388.
S10. Li X, Luo Y, Yu L, Lin Y, Luo D, et al. (2008) SENP1 mediates TNF-induced desumoylation and cytoplasmic translocation of HIPK1 to enhance ASK1-dependent apoptosis. Cell Death & Differentiation 15: 739-750.
S11. Kfir S, Ehrlich M, Goldshmid A, Liu X, Kloog Y, et al. (2005) Pathway- and Expression Level-Dependent Effects of Oncogenic N-Ras: p27Kip1 Mislocalization by the Ral-GEF Pathway and Erk-Mediated Interference with Smad Signaling. Molecular and Cellular Biology 25: 8239-8250.
S12. Yaman E, Gasper R, Koerner C, Wittinghofer A, Tazebay UH (2009) RasGEF1A and RasGEF1B are guanine nucleotide exchange factors that discriminate between Rap GTP binding proteins and mediate Rap2 specific nucleotide exchange. FEBS Journal 276: 4607-4616.
S13. Bedó G, Vargas M, Ferreiro M, Chalar C, Agrati D (2005) Characterization of hypoxia induced gene 1: expression during rat central nervous system maturation and evidence of antisense RNA expression. International journal of developmental biology 49: 431.
S14. Sakata S-I, Yan Y, Satou Y, Momoi A, Ngo-Hazelett P, et al. (2007) Conserved function of caspase-8 in apoptosis during bony fish evolution. Gene 396: 134-148.
S15. Nag B, Kendrick T, Arimilli S, Yu SCT, Sriram S (1996) Soluble MHC II–Peptide Complexes Induce Antigen-Specific Apoptosis in T Cells. Cellular immunology 170: 25-33.
S16. Uckun FM, Qazi S, Ozer Z, Garner AL, Pitt J, et al. (2011) Inducing apoptosis in chemotherapy-resistant B-lineage acute lymphoblastic leukaemia cells by targeting HSPA5, a master regulator of the anti-apoptotic unfolded protein response signalling network. British Journal of Haematology 153: 741-752.
S17. Palmer DC, Restifo NP (2009) Suppressors of cytokine signaling (SOCS) in T cell differentiation, maturation, and function. Trends in Immunology 30: 592-602.
S18. Takada H, Nomura A, Roifman CM, Hara T (2005) Severe combined immunodeficiency caused by a splicing abnormality of the CD3δ gene. European journal of pediatrics 164: 311-314.
S19. Mendelev N, Witherspoon S, Li PA (2009) Overexpression of human selenoprotein H in neuronal cells ameliorates ultraviolet irradiation-induced damage by modulating cell signaling pathways. Experimental neurology 220: 328-334.
S20. Huelsken J, Birchmeier W (2001) New aspects of Wnt signaling pathways in higher vertebrates. Current Opinion in Genetics & Development 11: 547-553.
S21. Rezende SM, Simmonds RE, Lane DA (2004) Coagulation, inflammation, and apoptosis: different roles for protein S and the protein S–C4b binding protein complex. Blood 103: 1192-1201.
S22. Heath JK, White SJ, Johnstone CN, Catimel B, Simpson RJ, et al. (1997) The human A33 antigen is a transmembrane glycoprotein and a novel member of the immunoglobulin superfamily. Proceedings of the National Academy of Sciences 94: 469-474.
